# Supplementary material for: Breeding a novel cauliflower with exceptional fragrance
Source: Mol Hortic. 2025 Jul 2;5:56. doi: 10.1186/s43897-025-00178-8 (PMC12220755; doi:10.1186/s43897-025-00178-8)
Supplement: Supplementary file 3 — Supplementary Material 3: Supplementary Table S2. Primers used in this study [file 43897_2025_178_MOESM3_ESM.xlsx]

## Sheet: Sheet1
Table S2. Primers used in this study
Gene ID	Primer sequence
BADH1_cds_F	ATGGCGATTCCTCCTGTGC
BADH1_cds_R	TTAGCAAGGGGGTTTGTACCA
BADH2_cds_F	ATGGCGATTACGGTGCCG
BADH2_cds_R	TTAAAGCTTGGAAGGAGGTTTGT
CrisprBADH1-F	ATGGAGGATGTTGCTGGATGTT
CrisprBADH1-R	GGGGGTAATTCCAAGGTGTGAT
CrisprBADH2-F	CAAACACTCCCTGTTGTCAATC
CrisprBADH2-R	CATCATCCTGCAAGGGTTACA
